# Supplementary material for: PODNL1 promotes cell proliferation and migration in glioma via regulating Akt/mTOR pathway
Source: J Cancer. 2020 Aug 27;11(21):6234–42. doi: 10.7150/jca.46901 (PMC7532506; doi:10.7150/jca.46901)
Supplement: Supplementary file 2 — Supplementary tables. [file jcav11p6234s2.xlsx]

## Sheet: original data
CGGA_ID	PRS_type	Histology	Grade	Gender	OS	Censor	Age	Radio_status	Chemo_status	IDH_mutation_status	h1p19q_codeletion_status	profile_values
CGGA_1001	Primary	GBM	WHO IV	Male	3428	0	11	0	1	Wildtype	Non-codel	76.62
CGGA_1006	Primary	AA	WHO III	Male	254	1	42	1	1	Wildtype	Non-codel	2.06
CGGA_1083	Primary	GBM	WHO IV	Male	450	1	59	1	1	Wildtype	Non-codel	42.06
CGGA_525	Primary	GBM	WHO IV	Male	138	1	61	1	0	Wildtype	Non-codel	28.78
CGGA_1011	Primary	GBM	WHO IV	Female	109	1	46	1	0	Wildtype	Non-codel	27.71
CGGA_1035	Primary	GBM	WHO IV	Female	567	1	60	1	1	Wildtype	Non-codel	27.15
CGGA_269	Primary	A	WHO II	Female	2932	0	45	1	0	Wildtype	Non-codel	67.62
CGGA_483	Primary	GBM	WHO IV	Female	277	1	59	1	1	Wildtype	Non-codel	23.56
CGGA_1019	Recurrent	rGBM	WHO IV	Male	212	1	60	0	1	Wildtype	Non-codel	20.66
CGGA_D26	Recurrent	rGBM	WHO IV	Male	263	1	55	1	0	Wildtype	Non-codel	18.62
CGGA_1034	Primary	AA	WHO III	Male	753	1	23	1	0	Wildtype	Non-codel	1.3
CGGA_D35	Primary	GBM	WHO IV	Female	661	1	68	1	0	Wildtype	Non-codel	18.58
CGGA_789	Primary	GBM	WHO IV	Male	345	1	50	1	0	Wildtype	Non-codel	18.4
CGGA_D37	Primary	GBM	WHO IV	Male	965	1	55	1	1	Wildtype	Non-codel	17.9
CGGA_1234	Primary	GBM	WHO IV	Male	705	1	32	1	1	Wildtype	Non-codel	17.55
CGGA_796	Primary	A	WHO II	Male	559	0	60	1	1	Wildtype	Non-codel	6.67
CGGA_1124	Primary	GBM	WHO IV	Male	484	1	47	1	1	Wildtype	Non-codel	17.47
CGGA_842	Primary	GBM	WHO IV	Female	204	1	63	1	1	Wildtype	Non-codel	16.01
CGGA_1073	Primary	GBM	WHO IV	Female	270	1	42	1	0	Wildtype	Non-codel	15.63
CGGA_1079	Primary	AA	WHO III	Male	471	1	38	NA	NA	Wildtype	Non-codel	3.95
CGGA_1081	Recurrent	rAA	WHO III	Female	216	1	30	1	0	Wildtype	Non-codel	8.48
CGGA_D03	Primary	GBM	WHO IV	Male	423	1	44	1	0	Wildtype	Non-codel	14.92
CGGA_D51	Recurrent	rGBM	WHO IV	Female	135	1	60	1	0	Wildtype	Non-codel	14.58
CGGA_D36	Recurrent	rGBM	WHO IV	Male	34	1	58	0	0	Wildtype	Non-codel	13.45
CGGA_624	Recurrent	rGBM	WHO IV	Female	122	1	50	NA	NA	Wildtype	Non-codel	13.26
CGGA_1275	Primary	GBM	WHO IV	Male	183	1	70	1	1	Wildtype	Non-codel	11.41
CGGA_1140	Recurrent	rAA	WHO III	Female	921	1	49	0	1	Wildtype	Non-codel	1.18
CGGA_1145	Recurrent	rAA	WHO III	Male	239	1	41	1	1	Wildtype	Non-codel	28.06
CGGA_1015	Primary	GBM	WHO IV	Male	164	1	62	1	0	Wildtype	Non-codel	9.94
CGGA_318	Secondary	sGBM	WHO IV	Female	222	1	40	NA	0	Wildtype	Non-codel	9.92
CGGA_1270	Primary	GBM	WHO IV	Female	188	1	60	1	1	Wildtype	Non-codel	9.61
CGGA_1024	Primary	GBM	WHO IV	Male	3074	1	64	1	1	Wildtype	Non-codel	8.41
CGGA_876	Primary	GBM	WHO IV	Female	159	1	60	NA	NA	Wildtype	Non-codel	8.17
CGGA_1338	Primary	GBM	WHO IV	Female	1122	1	61	1	1	Wildtype	Non-codel	7.5
CGGA_859	Primary	GBM	WHO IV	Male	387	1	56	1	0	Wildtype	Non-codel	7.14
CGGA_782	Primary	GBM	WHO IV	Male	289	1	60	1	0	Wildtype	Non-codel	6.85
CGGA_1177	Recurrent	rGBM	WHO IV	Male	449	1	40	1	1	Wildtype	Non-codel	6.66
CGGA_1114	Primary	GBM	WHO IV	Male	460	1	53	1	1	Wildtype	Non-codel	6.6
CGGA_1285	Recurrent	rGBM	WHO IV	Female	79	1	58	0	0	Wildtype	Non-codel	6.47
CGGA_D09	Primary	GBM	WHO IV	Male	233	1	57	1	0	Wildtype	Non-codel	6.44
CGGA_1263	Primary	AA	WHO III	Male	772	1	50	1	0	Wildtype	Non-codel	1.38
CGGA_1271	Recurrent	rGBM	WHO IV	Male	523	1	17	1	1	Wildtype	Non-codel	6.4
CGGA_1393	Secondary	sGBM	WHO IV	Male	275	1	41	1	1	Wildtype	Non-codel	6.24
CGGA_1171	Primary	GBM	WHO IV	Male	412	1	40	1	1	Wildtype	Non-codel	5.68
CGGA_1280	Primary	AA	WHO III	Male	447	1	74	1	1	Wildtype	Non-codel	1.85
CGGA_1281	Primary	AA	WHO III	Male	2521	0	45	1	1	Wildtype	Codel	0.68
CGGA_1074	Primary	GBM	WHO IV	Male	86	1	50	1	1	Wildtype	Non-codel	5.33
CGGA_1284	Primary	AA	WHO III	Male	97	1	73	0	1	Wildtype	Non-codel	2.56
CGGA_1180	Primary	GBM	WHO IV	Female	1226	0	48	1	1	Wildtype	Non-codel	5.24
CGGA_1292	Primary	AA	WHO III	Male	2513	0	17	1	1	Wildtype	Non-codel	2.05
CGGA_1313	Primary	GBM	WHO IV	Male	379	1	42	1	1	Wildtype	Non-codel	4.88
CGGA_D32	Recurrent	rGBM	WHO IV	Male	358	1	61	0	1	Wildtype	Non-codel	4.69
CGGA_1078	Recurrent	rGBM	WHO IV	Female	315	1	61	1	1	Wildtype	Non-codel	4.47
CGGA_1077	Primary	GBM	WHO IV	Male	591	1	47	1	0	Wildtype	Non-codel	4.39
CGGA_1218	Secondary	sGBM	WHO IV	Male	286	1	53	0	1	Wildtype	Non-codel	4.31
CGGA_1301	Secondary	sGBM	WHO IV	Male	239	1	48	1	1	Wildtype	Non-codel	4.09
CGGA_1340	Primary	AA	WHO III	Male	1109	1	35	1	1	Wildtype	Non-codel	4.24
CGGA_604	Primary	GBM	WHO IV	Male	381	1	46	1	1	Wildtype	Non-codel	4.06
CGGA_1346	Secondary	sGBM	WHO IV	Female	284	1	57	1	1	Wildtype	Non-codel	3.86
CGGA_808	Primary	GBM	WHO IV	Male	1167	0	38	1	1	Wildtype	Non-codel	3.73
CGGA_1188	Secondary	sGBM	WHO IV	Female	256	1	30	1	1	Mutant	Non-codel	3.66
CGGA_1240	Primary	GBM	WHO IV	Male	19	1	33	0	0	Wildtype	Non-codel	3.48
CGGA_1408	Primary	AA	WHO III	Female	1362	1	64	1	1	Wildtype	Non-codel	1.63
CGGA_1411	Recurrent	rAA	WHO III	Female	329	1	40	1	1	Wildtype	Non-codel	5.79
CGGA_834	Primary	A	WHO II	Male	3683	0	24	1	0	Wildtype	Non-codel	5.19
CGGA_633	Primary	O	WHO II	Female	1812	1	56	1	1	Wildtype	Non-codel	3.87
CGGA_731	Primary	GBM	WHO IV	Male	503	1	50	1	0	Wildtype	Non-codel	3.31
CGGA_1105	Secondary	sGBM	WHO IV	Male	609	1	29	1	1	Mutant	Non-codel	3.27
CGGA_1022	Recurrent	rA	WHO II	Female	518	0	62	0	1	Wildtype	Non-codel	3.43
CGGA_309	NA	NA	NA	Male	139	1	44	1	1	Wildtype	NA	2.06
CGGA_1099	Secondary	sGBM	WHO IV	Male	122	1	8	0	1	Wildtype	Non-codel	3.24
CGGA_J042	Recurrent	rA	WHO II	Male	1409	1	38	0	0	Mutant	Non-codel	3.22
CGGA_330	Primary	AA	WHO III	Male	1121	1	45	1	1	Wildtype	Non-codel	9.32
CGGA_1342	Primary	GBM	WHO IV	Male	186	1	47	1	1	Wildtype	Non-codel	3.14
CGGA_426	Primary	AA	WHO III	Male	1560	1	50	1	1	Wildtype	Non-codel	4.2
CGGA_448	Primary	AA	WHO III	Male	354	1	64	1	1	Wildtype	Non-codel	5.34
CGGA_676	Primary	GBM	WHO IV	Male	376	1	60	1	0	Wildtype	Non-codel	2.99
CGGA_488	Primary	AA	WHO III	Male	435	1	23	1	1	Wildtype	Non-codel	0.66
CGGA_J130	Recurrent	rA	WHO II	Male	2806	0	40	1	0	Wildtype	Non-codel	3.07
CGGA_1053	Primary	GBM	WHO IV	Female	370	1	63	1	1	Wildtype	Non-codel	2.98
CGGA_495	NA	NA	NA	Male	295	1	53	0	0	Wildtype	NA	22.1
CGGA_1045	Primary	GBM	WHO IV	Male	348	1	79	1	1	Wildtype	Non-codel	2.87
CGGA_680	Primary	GBM	WHO IV	Male	2373	1	44	1	1	Wildtype	Non-codel	2.85
CGGA_694	Recurrent	rA	WHO II	Male	1194	1	34	1	1	Mutant	Non-codel	3.02
CGGA_564	Primary	AA	WHO III	Male	679	1	47	1	1	Wildtype	Non-codel	2.15
CGGA_565	Primary	AA	WHO III	Male	3605	0	51	1	1	Wildtype	Non-codel	0.96
CGGA_578	Primary	AA	WHO III	Female	362	1	61	1	1	Wildtype	Non-codel	0.58
CGGA_599	Primary	AO	WHO III	Female	418	1	66	1	0	Wildtype	Non-codel	2.23
CGGA_1049	Primary	GBM	WHO IV	Male	809	1	58	1	1	Wildtype	Non-codel	2.84
CGGA_616	Primary	AA	WHO III	Male	952	1	43	1	1	Wildtype	Non-codel	4.25
CGGA_1320	Primary	GBM	WHO IV	Male	59	1	19	0	1	Wildtype	Non-codel	2.73
CGGA_630	Recurrent	rO	WHO III	Male	3971	0	43	1	0	Mutant	Codel	0.54
CGGA_1004	Primary	A	WHO II	Female	899	1	63	1	0	Wildtype	Non-codel	2.87
CGGA_1330	Primary	A	WHO II	Male	2457	0	47	1	1	Mutant	Non-codel	2.57
CGGA_643	Primary	AA	WHO III	Male	331	1	56	1	1	Wildtype	Non-codel	0.98
CGGA_499	Primary	GBM	WHO IV	Male	122	1	51	1	0	Wildtype	Non-codel	2.67
CGGA_812	Primary	O	WHO II	Male	3705	0	27	1	0	Mutant	Codel	2.4
CGGA_1007	Primary	GBM	WHO IV	Female	345	1	57	1	1	Wildtype	Non-codel	2.59
CGGA_1070	Primary	GBM	WHO IV	Male	333	1	37	1	0	Wildtype	Non-codel	2.55
CGGA_678	Recurrent	rAA	WHO III	Male	386	1	56	1	1	Wildtype	Non-codel	1.59
CGGA_274	Primary	GBM	WHO IV	Female	610	0	55	1	1	Wildtype	Non-codel	2.43
CGGA_413	Primary	GBM	WHO IV	Male	183	0	54	1	1	Wildtype	Non-codel	2.41
CGGA_681	NA	NA	NA	Male	110	1	42	0	0	Wildtype	NA	2.34
CGGA_902	Primary	GBM	WHO IV	Male	193	1	54	NA	NA	Wildtype	Non-codel	2.38
CGGA_727	Primary	AA	WHO III	Male	1023	1	45	1	1	Wildtype	Non-codel	2.03
CGGA_1299	Primary	GBM	WHO IV	Male	550	1	54	1	1	Wildtype	Non-codel	2.37
CGGA_300	Primary	A	WHO II	Female	2199	1	35	1	1	Mutant	Non-codel	2
CGGA_850	Primary	GBM	WHO IV	Female	564	0	52	0	0	Wildtype	Non-codel	2.33
CGGA_1224	Primary	GBM	WHO IV	Male	271	1	57	1	1	Wildtype	Non-codel	2.32
CGGA_342	Primary	GBM	WHO IV	Female	500	1	49	1	1	Wildtype	NA	2.29
CGGA_791	Primary	AA	WHO III	Male	252	1	55	1	0	Wildtype	Non-codel	1.06
CGGA_807	Primary	A	WHO II	Male	3710	0	42	1	1	Wildtype	Non-codel	1.79
CGGA_1216	Primary	GBM	WHO IV	Male	312	1	44	1	1	Wildtype	Non-codel	2.25
CGGA_272	Secondary	sGBM	WHO IV	Male	217	1	51	1	0	Wildtype	Non-codel	2.14
CGGA_818	Primary	A	WHO II	Male	3697	0	46	1	0	Mutant	Non-codel	1.5
CGGA_848	Primary	GBM	WHO IV	Female	239	0	54	1	0	Wildtype	Non-codel	2.09
CGGA_658	Primary	GBM	WHO IV	Male	372	1	55	1	0	Wildtype	Non-codel	2.02
CGGA_1412	Secondary	sGBM	WHO IV	Female	296	1	48	1	1	Mutant	Codel	1.98
CGGA_1460	Secondary	sGBM	WHO IV	Male	209	1	51	1	1	Wildtype	Non-codel	1.97
CGGA_759	Primary	GBM	WHO IV	Male	1263	1	30	1	1	Mutant	Non-codel	1.94
CGGA_679	Primary	GBM	WHO IV	Female	263	1	63	1	0	Wildtype	Non-codel	1.89
CGGA_1052	Primary	O	WHO II	Male	2964	0	41	NA	NA	Mutant	Codel	1.44
CGGA_899	Recurrent	rGBM	WHO IV	Male	231	1	48	0	1	Mutant	Non-codel	1.86
CGGA_710	Primary	GBM	WHO IV	Male	660	1	41	0	1	Mutant	Non-codel	1.84
CGGA_D57	Primary	GBM	WHO IV	Male	766	1	40	1	1	Wildtype	Non-codel	1.83
CGGA_804	Primary	GBM	WHO IV	Female	614	0	53	1	1	Wildtype	Non-codel	1.71
CGGA_1251	Primary	GBM	WHO IV	Female	272	1	42	1	1	Wildtype	Non-codel	1.6
CGGA_1091	Primary	GBM	WHO IV	Female	1116	1	51	1	1	Wildtype	Non-codel	1.59
CGGA_D11	Primary	AA	WHO III	Female	827	1	53	1	1	Wildtype	Non-codel	5.4
CGGA_D16	Primary	AA	WHO III	Female	261	1	59	1	0	Wildtype	Non-codel	5.1
CGGA_878	Primary	GBM	WHO IV	Male	863	1	42	0	1	Wildtype	Non-codel	1.56
CGGA_1068	Secondary	sGBM	WHO IV	Male	68	1	29	0	0	Mutant	Non-codel	1.36
CGGA_773	Secondary	sGBM	WHO IV	Female	443	1	51	NA	0	Mutant	Non-codel	1.27
CGGA_D34	Secondary	sGBM	WHO IV	Male	147	1	45	0	0	Mutant	Non-codel	1.25
CGGA_802	Primary	GBM	WHO IV	Male	681	1	42	1	1	Wildtype	Non-codel	1.22
CGGA_D44	Primary	AA	WHO III	Female	313	1	18	1	0	Wildtype	Non-codel	0.88
CGGA_1197	Secondary	sGBM	WHO IV	Male	942	1	43	1	1	Mutant	Codel	1.22
CGGA_491	Primary	GBM	WHO IV	Female	1074	1	36	1	1	Mutant	Non-codel	1.21
CGGA_D58	Recurrent	rAA	WHO III	Male	181	1	24	0	0	Wildtype	Codel	1.99
CGGA_822	Secondary	sGBM	WHO IV	Male	2237	1	46	1	1	Mutant	Non-codel	1.2
CGGA_1227	Recurrent	rGBM	WHO IV	Female	1197	1	46	1	0	Wildtype	Non-codel	1.18
CGGA_815	Primary	A	WHO II	Female	2219	1	53	1	0	Mutant	Non-codel	1.35
CGGA_D47	Primary	O	WHO II	Male	1048	1	36	1	1	Mutant	Codel	1.15
CGGA_601	Primary	A	WHO II	Male	1133	1	36	1	0	Mutant	Non-codel	1.12
CGGA_D07	Primary	O	WHO II	Male	3353	0	36	1	0	Mutant	Codel	1.11
CGGA_333	Primary	A	WHO II	Male	1783	0	40	1	0	Mutant	Non-codel	1.1
CGGA_1027	Primary	AO	WHO III	Male	2688	0	37	1	1	Mutant	Codel	0.09
CGGA_689	Primary	O	WHO II	Female	3864	0	36	1	0	Mutant	Codel	1.1
CGGA_323	Primary	O	WHO II	Female	4338	0	48	0	0	Wildtype	Non-codel	1.08
CGGA_898	Primary	A	WHO II	Male	1663	1	38	1	NA	Mutant	Non-codel	1.04
CGGA_1237	Primary	GBM	WHO IV	Male	296	1	62	1	1	Wildtype	Non-codel	1.17
CGGA_1061	Recurrent	rAA	WHO III	Female	532	1	43	1	1	Mutant	Non-codel	0.14
CGGA_1136	Secondary	sGBM	WHO IV	Female	236	1	38	0	1	Mutant	Non-codel	1.17
CGGA_1094	Recurrent	rAA	WHO III	Female	252	1	40	0	1	Mutant	Non-codel	0.96
CGGA_D38	Recurrent	rGBM	WHO IV	Female	689	1	41	1	0	Mutant	Codel	1.16
CGGA_1113	Primary	AO	WHO III	Male	1265	1	34	0	1	Mutant	Codel	0.39
CGGA_1139	Primary	GBM	WHO IV	Female	1196	1	53	1	1	Wildtype	Non-codel	1.14
CGGA_D30	Primary	GBM	WHO IV	Male	215	1	70	1	0	Wildtype	Non-codel	1.14
CGGA_1146	Primary	AA	WHO III	Male	2498	0	35	1	1	Mutant	Non-codel	0.42
CGGA_1160	Primary	AA	WHO III	Female	426	1	43	NA	NA	Mutant	Non-codel	2.86
CGGA_837	Primary	GBM	WHO IV	Male	432	1	57	1	1	Wildtype	Non-codel	1.13
CGGA_1324	Secondary	sGBM	WHO IV	Male	848	1	42	1	1	Mutant	Codel	1.1
CGGA_1189	Primary	AO	WHO III	Female	2695	0	34	1	1	Mutant	Codel	0.31
CGGA_1190	Primary	AA	WHO III	Female	2695	0	45	1	1	Mutant	Non-codel	0.78
CGGA_1215	Recurrent	rAA	WHO III	Male	29	1	37	1	1	Mutant	Non-codel	2.3
CGGA_1409	Primary	GBM	WHO IV	Female	2337	0	24	1	1	Mutant	Non-codel	1.04
CGGA_494	Primary	GBM	WHO IV	Female	4109	0	58	1	1	Wildtype	Non-codel	1.03
CGGA_1231	Recurrent	rAA	WHO III	Female	2279	1	31	1	1	Wildtype	Non-codel	3.37
CGGA_545	Recurrent	rGBM	WHO IV	Female	555	1	38	1	1	Mutant	Non-codel	0.94
CGGA_1307	Primary	AA	WHO III	Female	965	0	25	1	1	Mutant	Non-codel	1.34
CGGA_1039	Primary	GBM	WHO IV	Male	727	1	40	0	1	Wildtype	Non-codel	0.92
CGGA_1322	Primary	AA	WHO III	Male	253	1	10	1	1	Mutant	Non-codel	0.47
CGGA_D59	Secondary	sGBM	WHO IV	Female	2778	0	30	1	1	Mutant	Non-codel	0.85
CGGA_1329	Recurrent	rAA	WHO III	Female	326	1	43	1	1	Mutant	Non-codel	1.06
CGGA_864	Primary	O	WHO II	Male	3647	0	34	1	0	Mutant	Codel	1.01
CGGA_1374	Recurrent	rAA	WHO III	Male	141	1	22	1	NA	Mutant	Non-codel	0.69
CGGA_1008	Primary	GBM	WHO IV	Female	315	1	54	1	1	Wildtype	Non-codel	0.79
CGGA_1475	Secondary	sGBM	WHO IV	Male	182	1	38	0	0	Mutant	Non-codel	0.76
CGGA_1272	Secondary	sGBM	WHO IV	Male	124	1	32	0	1	Mutant	Non-codel	0.72
CGGA_1388	Recurrent	rAA	WHO III	Male	485	1	37	1	1	Mutant	Non-codel	0.49
CGGA_1109	Primary	GBM	WHO IV	Male	1348	1	42	NA	NA	Wildtype	Non-codel	0.67
CGGA_1406	Primary	A	WHO II	Male	2154	1	34	1	1	Mutant	Non-codel	1
CGGA_1343	Recurrent	rGBM	WHO IV	Male	94	1	34	1	1	Wildtype	Non-codel	0.66
CGGA_1116	Recurrent	rGBM	WHO IV	Female	248	1	43	1	1	Mutant	Non-codel	0.66
CGGA_909	Primary	A	WHO II	Female	3582	0	39	NA	0	Mutant	Non-codel	0.97
CGGA_659	Primary	O	WHO II	Female	730	0	50	1	1	Wildtype	Non-codel	0.95
CGGA_245	Recurrent	rAA	WHO III	Female	318	1	39	1	1	Mutant	Non-codel	1.92
CGGA_725	Primary	O	WHO II	Male	3817	0	58	1	0	Mutant	Codel	0.95
CGGA_276	Primary	O	WHO II	Male	529	0	44	0	0	Mutant	Non-codel	0.94
CGGA_254	Primary	O	WHO II	Male	4458	0	38	1	1	Mutant	Codel	0.91
CGGA_256	Primary	A	WHO II	Male	158	0	39	1	1	Mutant	Non-codel	0.9
CGGA_501	Primary	O	WHO II	Male	4101	0	40	1	0	Mutant	Codel	0.88
CGGA_283	Primary	O	WHO II	Female	3470	1	47	1	1	Mutant	Codel	0.87
CGGA_904	Primary	A	WHO II	Male	774	1	33	1	0	Mutant	Non-codel	0.85
CGGA_580	Primary	A	WHO II	Male	1394	1	43	1	0	Mutant	Non-codel	0.82
CGGA_635	Primary	O	WHO II	Male	3934	0	45	1	1	Mutant	Codel	0.8
CGGA_314	Recurrent	rO	WHO III	Male	2568	1	39	1	1	Mutant	Codel	0.55
CGGA_479	Primary	O	WHO II	Female	4119	0	36	1	0	Mutant	Codel	0.77
CGGA_337	Primary	AA	WHO III	Female	1008	1	50	NA	NA	Mutant	Non-codel	10.88
CGGA_1072	Primary	GBM	WHO IV	Male	1090	1	26	1	1	Wildtype	Non-codel	0.65
CGGA_400	Recurrent	rAA	WHO III	Female	1321	1	38	1	0	Mutant	Non-codel	1.01
CGGA_431	Recurrent	rO	WHO III	Male	4180	0	41	1	1	Mutant	Codel	0.57
CGGA_752	Primary	O	WHO II	Male	3680	0	39	1	0	Mutant	Codel	0.76
CGGA_1059	Recurrent	rA	WHO II	Female	21	1	54	1	0	Mutant	Non-codel	0.75
CGGA_236	Primary	O	WHO II	Male	706	0	47	1	1	Mutant	Codel	0.72
CGGA_757	Primary	A	WHO II	Male	1047	1	45	1	1	Mutant	Non-codel	0.71
CGGA_490	Primary	AO	WHO III	Female	3804	0	37	1	1	Mutant	Codel	0.73
CGGA_1175	Secondary	sGBM	WHO IV	Female	441	1	36	0	1	Mutant	Non-codel	0.62
CGGA_738	Primary	A	WHO II	Male	3802	0	43	1	0	Mutant	Non-codel	0.69
CGGA_893	Primary	A	WHO II	Female	3160	1	36	1	0	Mutant	Non-codel	0.68
CGGA_510	Primary	AO	WHO III	Male	4077	0	42	1	1	Mutant	Codel	0.43
CGGA_493	Primary	A	WHO II	Female	2382	1	32	1	1	Mutant	Non-codel	0.67
CGGA_1283	Secondary	sGBM	WHO IV	Male	20	1	17	1	1	Wildtype	Non-codel	0.6
CGGA_638	Primary	O	WHO II	Male	2386	0	42	1	0	Mutant	Codel	0.67
CGGA_560	Primary	AA	WHO III	Male	4025	0	43	1	0	Mutant	Non-codel	0.64
CGGA_785	Primary	O	WHO II	Male	3517	1	43	1	0	Mutant	Codel	0.67
CGGA_591	Primary	AA	WHO III	Female	1654	1	50	1	1	Mutant	Non-codel	0.44
CGGA_598	Primary	AO	WHO III	Female	3677	1	61	1	1	Mutant	Codel	0.63
CGGA_D40	Recurrent	rA	WHO II	Male	3219	0	44	0	0	Mutant	Non-codel	0.67
CGGA_603	Recurrent	rAA	WHO III	Male	168	0	32	1	1	Mutant	Non-codel	0.29
CGGA_605	Recurrent	rA	WHO III	Male	3971	0	43	1	1	Mutant	Non-codel	2.61
CGGA_871	Primary	O	WHO II	Male	3634	0	37	1	0	Mutant	Codel	0.66
CGGA_760	Primary	O	WHO II	Female	3780	0	34	1	0	Mutant	Codel	0.64
CGGA_541	Primary	A	WHO II	Female	4047	0	36	1	1	Wildtype	Non-codel	0.63
CGGA_641	Primary	AO	WHO III	Female	3411	1	51	1	1	Mutant	Codel	0.6
CGGA_273	Primary	A	WHO II	Female	2635	1	35	1	0	Mutant	Non-codel	0.63
CGGA_715	Primary	O	WHO II	Male	3429	0	43	1	0	Mutant	Codel	0.63
CGGA_675	Primary	O	WHO II	Female	3880	0	23	1	0	Mutant	Codel	0.59
CGGA_502	Primary	A	WHO II	Male	4088	0	39	1	0	Mutant	Non-codel	0.58
CGGA_884	Primary	A	WHO II	Female	1131	1	48	1	1	Mutant	Non-codel	0.58
CGGA_241	Primary	A	WHO II	Male	4478	0	34	1	0	Mutant	Non-codel	0.57
CGGA_762	Primary	O	WHO II	Female	3775	0	40	1	0	Mutant	Codel	0.57
CGGA_D15	Primary	O	WHO II	Female	3331	0	38	1	0	Mutant	Codel	0.56
CGGA_J030	Primary	O	WHO II	Male	2775	0	38	1	0	Mutant	Codel	0.55
CGGA_251	Primary	A	WHO II	Male	1299	0	45	1	0	Mutant	Non-codel	0.54
CGGA_666	Primary	O	WHO II	Female	2499	1	45	1	0	Mutant	Codel	0.5
CGGA_700	Primary	GBM	WHO IV	Female	170	0	24	1	1	Mutant	Non-codel	0.56
CGGA_458	Recurrent	rA	WHO II	Male	419	1	51	1	1	Mutant	Non-codel	0.49
CGGA_632	Primary	A	WHO II	Female	576	1	29	1	1	Mutant	Non-codel	0.49
CGGA_1287	Primary	GBM	WHO IV	Male	533	1	29	1	1	Mutant	Non-codel	0.56
CGGA_704	Primary	A	WHO II	Male	2572	1	36	1	1	Mutant	Non-codel	0.49
CGGA_843	Primary	O	WHO II	Male	3675	0	29	1	0	Mutant	Codel	0.47
CGGA_698	Primary	A	WHO II	Female	1851	1	61	1	1	Mutant	Non-codel	0.46
CGGA_J024	Recurrent	rA	WHO II	Female	2801	0	29	0	0	Mutant	Non-codel	0.45
CGGA_905	Primary	A	WHO II	Male	3174	1	46	1	0	Mutant	Non-codel	0.44
CGGA_838	Primary	O	WHO II	Female	3681	0	36	1	1	Mutant	Codel	0.42
CGGA_D29	Primary	O	WHO II	Male	3313	0	36	1	0	Mutant	Codel	0.41
CGGA_1046	Primary	A	WHO II	Male	2829	0	21	0	1	NA	NA	0.39
CGGA_374	Secondary	sGBM	WHO IV	Male	493	1	37	1	1	Mutant	Non-codel	0.56
CGGA_856	Primary	O	WHO II	Male	1297	0	53	1	NA	Mutant	Codel	0.39
CGGA_892	Primary	O	WHO II	Male	448	0	34	1	NA	Mutant	Codel	0.39
CGGA_1050	Primary	O	WHO II	Male	3040	0	39	1	0	Mutant	Codel	0.37
CGGA_685	Primary	A	WHO II	Female	3239	1	20	1	1	Mutant	Non-codel	0.37
CGGA_1005	Primary	A	WHO II	Female	3426	0	41	1	0	Mutant	Non-codel	0.36
CGGA_1013	Primary	A	WHO II	Female	1725	1	38	1	1	Mutant	Non-codel	0.36
CGGA_858	Primary	O	WHO II	Male	3654	0	42	1	0	Mutant	Codel	0.31
CGGA_543	Primary	O	WHO II	Male	4042	0	43	1	0	Mutant	Codel	0.3
CGGA_642	Primary	A	WHO II	Male	3920	0	29	1	0	Mutant	Non-codel	0.3
CGGA_662	Primary	O	WHO II	Female	284	1	59	0	0	Mutant	Codel	0.29
CGGA_1031	Primary	A	WHO II	Female	2457	1	31	0	1	Mutant	Non-codel	0.27
CGGA_1370	Recurrent	rGBM	WHO IV	Male	325	0	43	0	1	Wildtype	Non-codel	0.54
CGGA_671	Primary	O	WHO II	Female	3885	0	36	1	0	Mutant	Codel	0.25
CGGA_D20	Primary	A	WHO II	Female	2367	1	40	0	0	Mutant	Non-codel	0.25
CGGA_267	Primary	A	WHO II	Male	1374	1	36	0	0	Mutant	Non-codel	0.23
CGGA_D04	Primary	A	WHO II	Male	3359	0	37	0	0	Mutant	Non-codel	0.23
CGGA_1020	Primary	A	WHO II	Female	1120	1	38	1	0	Mutant	Non-codel	0.22
CGGA_261	Primary	A	WHO II	Male	4130	0	27	1	0	Mutant	Non-codel	0.22
CGGA_655	Primary	O	WHO II	Male	3901	0	35	1	0	Mutant	Codel	0.22
CGGA_252	Primary	A	WHO II	Female	165	0	24	1	0	Mutant	Non-codel	0.2
CGGA_D21	Primary	AA	WHO III	Female	1208	1	37	1	0	Mutant	Non-codel	0.92
CGGA_D24	Primary	AA	WHO III	Female	837	1	37	1	0	Mutant	Non-codel	1.75
CGGA_D27	Recurrent	rO	WHO III	Male	3312	0	33	1	1	Mutant	Codel	0.38
CGGA_607	Primary	A	WHO II	Male	1389	0	25	1	0	Mutant	Non-codel	0.2
CGGA_D33	Recurrent	rAA	WHO III	Male	116	1	38	0	0	Mutant	Non-codel	4.47
CGGA_669	Recurrent	rGBM	WHO IV	Female	607	1	56	1	1	Wildtype	Codel	0.52
CGGA_1332	Primary	GBM	WHO IV	Female	510	0	55	0	1	Wildtype	Non-codel	0.51
CGGA_908	Primary	A	WHO II	Male	2436	1	35	1	NA	Mutant	Non-codel	0.2
CGGA_D45	Recurrent	rAA	WHO III	Male	856	0	32	1	1	Mutant	Non-codel	1.18
CGGA_D46	Recurrent	rAA	WHO III	Female	300	1	36	0	1	Mutant	Non-codel	0.84
CGGA_1071	Primary	A	WHO II	Male	3009	0	42	1	0	Wildtype	Non-codel	0.19
CGGA_D48	Recurrent	rAA	WHO III	Female	221	1	23	1	0	Mutant	Non-codel	1.46
CGGA_D52	Primary	AO	WHO III	Male	3191	0	46	1	1	Mutant	Codel	0.93
CGGA_D56	Recurrent	rAA	WHO III	Male	64	1	45	1	0	Mutant	Non-codel	1.47
CGGA_1384	Primary	GBM	WHO IV	Female	191	1	39	1	1	Mutant	Non-codel	0.49
CGGA_277	Primary	AO	WHO III	Male	4089	0	40	1	1	Mutant	NA	1.14
CGGA_1026	Primary	GBM	WHO IV	Male	1570	1	57	1	1	Wildtype	Non-codel	0.48
CGGA_J023	Primary	AO	WHO III	Male	1028	1	36	1	1	Mutant	Non-codel	0.53
CGGA_446	Primary	O	WHO II	Female	4173	0	35	1	0	Mutant	Codel	0.18
CGGA_835	Primary	O	WHO II	Male	517	0	31	1	NA	Mutant	Codel	0.13
CGGA_1129	Secondary	sGBM	WHO IV	Male	168	1	34	1	0	Mutant	Non-codel	0.47
CGGA_235	Primary	O	WHO II	Male	2340	1	24	1	1	Mutant	Codel	0.1
CGGA_1314	Primary	GBM	WHO IV	Female	172	1	27	0	0	Mutant	Non-codel	0.47
CGGA_761	Primary	GBM	WHO IV	Male	1840	1	45	1	0	Mutant	Non-codel	0.45
CGGA_766	Primary	O	WHO II	Male	3773	0	32	1	0	Mutant	Codel	0.1
CGGA_1394	Recurrent	rGBM	WHO IV	Male	139	1	37	1	1	Mutant	Non-codel	0.4
CGGA_485	Primary	O	WHO II	Male	2437	0	31	1	0	Mutant	Codel	0.09
CGGA_1258	Primary	GBM	WHO IV	Male	114	1	42	0	0	Wildtype	Non-codel	0.39
CGGA_1214	Primary	GBM	WHO IV	Female	604	1	49	1	1	Wildtype	Non-codel	0.37
CGGA_1095	NA	NA	NA	Male	2778	1	29	1	1	Mutant	Non-codel	0.87
CGGA_1381	Recurrent	rGBM	WHO IV	Female	46	1	36	1	1	Mutant	Non-codel	0.36
CGGA_719	Secondary	sGBM	WHO IV	Male	101	1	51	0	0	Mutant	NA	0.35
CGGA_747	Primary	GBM	WHO IV	Male	970	1	29	1	0	Mutant	Non-codel	0.33
CGGA_1118	Recurrent	rAA	WHO III	Male	398	1	31	0	0	Mutant	Non-codel	0.77
CGGA_1119	Recurrent	rGBM	WHO IV	Male	422	1	52	1	1	Mutant	Codel	0.31
CGGA_1023	Primary	GBM	WHO IV	Female	681	1	56	1	1	Wildtype	Non-codel	0.27
CGGA_1246	Primary	AO	WHO III	Male	2584	0	53	1	1	Mutant	Codel	0.65
CGGA_1170	Secondary	sGBM	WHO IV	Male	346	1	25	1	1	Mutant	Non-codel	0.25
CGGA_1375	Secondary	sGBM	WHO IV	Female	92	1	50	1	NA	Mutant	Non-codel	0.2
CGGA_518	Secondary	sGBM	WHO IV	Male	212	1	27	1	0	Mutant	NA	0.2
CGGA_1450	Secondary	sGBM	WHO IV	Male	957	1	37	1	1	Mutant	Codel	0.18
CGGA_551	Primary	O	WHO II	Male	4034	0	44	1	0	Mutant	Codel	0.03
CGGA_247	Primary	AA	WHO III	Male	609	1	60	1	1	Mutant	Non-codel	0.69
CGGA_243	Primary	O	WHO II	Female	2977	0	30	1	0	Mutant	Codel	0.03
CGGA_1060	Recurrent	rGBM	WHO IV	Male	227	1	42	0	1	Mutant	Non-codel	0.15
CGGA_1219	Primary	GBM	WHO IV	Female	2120	1	57	1	1	Mutant	Non-codel	0.08

## Sheet: included patients
CGGA_ID	PRS_type	Histology	Grade	Gender	OS	Censor	Age	Radio_status	Chemo_status	IDH_mutation_status	h1p19q_codeletion_status	profile_values
CGGA_1001	Primary	GBM	WHO IV	Male	3428	0	11	0	1	Wildtype	Non-codel	76.62
CGGA_269	Primary	A	WHO II	Female	2932	0	45	1	0	Wildtype	Non-codel	67.62
CGGA_1083	Primary	GBM	WHO IV	Male	450	1	59	1	1	Wildtype	Non-codel	42.06
CGGA_525	Primary	GBM	WHO IV	Male	138	1	61	1	0	Wildtype	Non-codel	28.78
CGGA_1145	Recurrent	rAA	WHO III	Male	239	1	41	1	1	Wildtype	Non-codel	28.06
CGGA_1011	Primary	GBM	WHO IV	Female	109	1	46	1	0	Wildtype	Non-codel	27.71
CGGA_1035	Primary	GBM	WHO IV	Female	567	1	60	1	1	Wildtype	Non-codel	27.15
CGGA_483	Primary	GBM	WHO IV	Female	277	1	59	1	1	Wildtype	Non-codel	23.56
CGGA_495	NA	NA	NA	Male	295	1	53	0	0	Wildtype	NA	22.1
CGGA_1019	Recurrent	rGBM	WHO IV	Male	212	1	60	0	1	Wildtype	Non-codel	20.66
CGGA_D26	Recurrent	rGBM	WHO IV	Male	263	1	55	1	0	Wildtype	Non-codel	18.62
CGGA_D35	Primary	GBM	WHO IV	Female	661	1	68	1	0	Wildtype	Non-codel	18.58
CGGA_789	Primary	GBM	WHO IV	Male	345	1	50	1	0	Wildtype	Non-codel	18.4
CGGA_D37	Primary	GBM	WHO IV	Male	965	1	55	1	1	Wildtype	Non-codel	17.9
CGGA_1234	Primary	GBM	WHO IV	Male	705	1	32	1	1	Wildtype	Non-codel	17.55
CGGA_1124	Primary	GBM	WHO IV	Male	484	1	47	1	1	Wildtype	Non-codel	17.47
CGGA_842	Primary	GBM	WHO IV	Female	204	1	63	1	1	Wildtype	Non-codel	16.01
CGGA_1073	Primary	GBM	WHO IV	Female	270	1	42	1	0	Wildtype	Non-codel	15.63
CGGA_D03	Primary	GBM	WHO IV	Male	423	1	44	1	0	Wildtype	Non-codel	14.92
CGGA_D51	Recurrent	rGBM	WHO IV	Female	135	1	60	1	0	Wildtype	Non-codel	14.58
CGGA_D36	Recurrent	rGBM	WHO IV	Male	34	1	58	0	0	Wildtype	Non-codel	13.45
CGGA_624	Recurrent	rGBM	WHO IV	Female	122	1	50	NA	NA	Wildtype	Non-codel	13.26
CGGA_1275	Primary	GBM	WHO IV	Male	183	1	70	1	1	Wildtype	Non-codel	11.41
CGGA_1015	Primary	GBM	WHO IV	Male	164	1	62	1	0	Wildtype	Non-codel	9.94
CGGA_318	Secondary	sGBM	WHO IV	Female	222	1	40	NA	0	Wildtype	Non-codel	9.92
CGGA_1270	Primary	GBM	WHO IV	Female	188	1	60	1	1	Wildtype	Non-codel	9.61
CGGA_330	Primary	AA	WHO III	Male	1121	1	45	1	1	Wildtype	Non-codel	9.32
CGGA_1081	Recurrent	rAA	WHO III	Female	216	1	30	1	0	Wildtype	Non-codel	8.48
CGGA_1024	Primary	GBM	WHO IV	Male	3074	1	64	1	1	Wildtype	Non-codel	8.41
CGGA_876	Primary	GBM	WHO IV	Female	159	1	60	NA	NA	Wildtype	Non-codel	8.17
CGGA_1338	Primary	GBM	WHO IV	Female	1122	1	61	1	1	Wildtype	Non-codel	7.5
CGGA_859	Primary	GBM	WHO IV	Male	387	1	56	1	0	Wildtype	Non-codel	7.14
CGGA_782	Primary	GBM	WHO IV	Male	289	1	60	1	0	Wildtype	Non-codel	6.85
CGGA_796	Primary	A	WHO II	Male	559	0	60	1	1	Wildtype	Non-codel	6.67
CGGA_1177	Recurrent	rGBM	WHO IV	Male	449	1	40	1	1	Wildtype	Non-codel	6.66
CGGA_1114	Primary	GBM	WHO IV	Male	460	1	53	1	1	Wildtype	Non-codel	6.6
CGGA_1285	Recurrent	rGBM	WHO IV	Female	79	1	58	0	0	Wildtype	Non-codel	6.47
CGGA_D09	Primary	GBM	WHO IV	Male	233	1	57	1	0	Wildtype	Non-codel	6.44
CGGA_1271	Recurrent	rGBM	WHO IV	Male	523	1	17	1	1	Wildtype	Non-codel	6.4
CGGA_1393	Secondary	sGBM	WHO IV	Male	275	1	41	1	1	Wildtype	Non-codel	6.24
CGGA_1411	Recurrent	rAA	WHO III	Female	329	1	40	1	1	Wildtype	Non-codel	5.79
CGGA_1171	Primary	GBM	WHO IV	Male	412	1	40	1	1	Wildtype	Non-codel	5.68
CGGA_D11	Primary	AA	WHO III	Female	827	1	53	1	1	Wildtype	Non-codel	5.4
CGGA_448	Primary	AA	WHO III	Male	354	1	64	1	1	Wildtype	Non-codel	5.34
CGGA_1074	Primary	GBM	WHO IV	Male	86	1	50	1	1	Wildtype	Non-codel	5.33
CGGA_1180	Primary	GBM	WHO IV	Female	1226	0	48	1	1	Wildtype	Non-codel	5.24
CGGA_834	Primary	A	WHO II	Male	3683	0	24	1	0	Wildtype	Non-codel	5.19
CGGA_D16	Primary	AA	WHO III	Female	261	1	59	1	0	Wildtype	Non-codel	5.1
CGGA_1313	Primary	GBM	WHO IV	Male	379	1	42	1	1	Wildtype	Non-codel	4.88
CGGA_D32	Recurrent	rGBM	WHO IV	Male	358	1	61	0	1	Wildtype	Non-codel	4.69
CGGA_1078	Recurrent	rGBM	WHO IV	Female	315	1	61	1	1	Wildtype	Non-codel	4.47
CGGA_1077	Primary	GBM	WHO IV	Male	591	1	47	1	0	Wildtype	Non-codel	4.39
CGGA_1218	Secondary	sGBM	WHO IV	Male	286	1	53	0	1	Wildtype	Non-codel	4.31
CGGA_616	Primary	AA	WHO III	Male	952	1	43	1	1	Wildtype	Non-codel	4.25
CGGA_1340	Primary	AA	WHO III	Male	1109	1	35	1	1	Wildtype	Non-codel	4.24
CGGA_426	Primary	AA	WHO III	Male	1560	1	50	1	1	Wildtype	Non-codel	4.2
CGGA_1301	Secondary	sGBM	WHO IV	Male	239	1	48	1	1	Wildtype	Non-codel	4.09
CGGA_604	Primary	GBM	WHO IV	Male	381	1	46	1	1	Wildtype	Non-codel	4.06
CGGA_1079	Primary	AA	WHO III	Male	471	1	38	NA	NA	Wildtype	Non-codel	3.95
CGGA_633	Primary	O	WHO II	Female	1812	1	56	1	1	Wildtype	Non-codel	3.87
CGGA_1346	Secondary	sGBM	WHO IV	Female	284	1	57	1	1	Wildtype	Non-codel	3.86
CGGA_808	Primary	GBM	WHO IV	Male	1167	0	38	1	1	Wildtype	Non-codel	3.73
CGGA_1240	Primary	GBM	WHO IV	Male	19	1	33	0	0	Wildtype	Non-codel	3.48
CGGA_1022	Recurrent	rA	WHO II	Female	518	0	62	0	1	Wildtype	Non-codel	3.43
CGGA_1231	Recurrent	rAA	WHO III	Female	2279	1	31	1	1	Wildtype	Non-codel	3.37
CGGA_731	Primary	GBM	WHO IV	Male	503	1	50	1	0	Wildtype	Non-codel	3.31
CGGA_1099	Secondary	sGBM	WHO IV	Male	122	1	8	0	1	Wildtype	Non-codel	3.24
CGGA_1342	Primary	GBM	WHO IV	Male	186	1	47	1	1	Wildtype	Non-codel	3.14
CGGA_J130	Recurrent	rA	WHO II	Male	2806	0	40	1	0	Wildtype	Non-codel	3.07
CGGA_676	Primary	GBM	WHO IV	Male	376	1	60	1	0	Wildtype	Non-codel	2.99
CGGA_1053	Primary	GBM	WHO IV	Female	370	1	63	1	1	Wildtype	Non-codel	2.98
CGGA_1045	Primary	GBM	WHO IV	Male	348	1	79	1	1	Wildtype	Non-codel	2.87
CGGA_1004	Primary	A	WHO II	Female	899	1	63	1	0	Wildtype	Non-codel	2.87
CGGA_680	Primary	GBM	WHO IV	Male	2373	1	44	1	1	Wildtype	Non-codel	2.85
CGGA_1049	Primary	GBM	WHO IV	Male	809	1	58	1	1	Wildtype	Non-codel	2.84
CGGA_1320	Primary	GBM	WHO IV	Male	59	1	19	0	1	Wildtype	Non-codel	2.73
CGGA_499	Primary	GBM	WHO IV	Male	122	1	51	1	0	Wildtype	Non-codel	2.67
CGGA_1007	Primary	GBM	WHO IV	Female	345	1	57	1	1	Wildtype	Non-codel	2.59
CGGA_1284	Primary	AA	WHO III	Male	97	1	73	0	1	Wildtype	Non-codel	2.56
CGGA_1070	Primary	GBM	WHO IV	Male	333	1	37	1	0	Wildtype	Non-codel	2.55
CGGA_274	Primary	GBM	WHO IV	Female	610	0	55	1	1	Wildtype	Non-codel	2.43
CGGA_413	Primary	GBM	WHO IV	Male	183	0	54	1	1	Wildtype	Non-codel	2.41
CGGA_902	Primary	GBM	WHO IV	Male	193	1	54	NA	NA	Wildtype	Non-codel	2.38
CGGA_1299	Primary	GBM	WHO IV	Male	550	1	54	1	1	Wildtype	Non-codel	2.37
CGGA_681	NA	NA	NA	Male	110	1	42	0	0	Wildtype	NA	2.34
CGGA_850	Primary	GBM	WHO IV	Female	564	0	52	0	0	Wildtype	Non-codel	2.33
CGGA_1224	Primary	GBM	WHO IV	Male	271	1	57	1	1	Wildtype	Non-codel	2.32
CGGA_342	Primary	GBM	WHO IV	Female	500	1	49	1	1	Wildtype	NA	2.29
CGGA_1216	Primary	GBM	WHO IV	Male	312	1	44	1	1	Wildtype	Non-codel	2.25
CGGA_599	Primary	AO	WHO III	Female	418	1	66	1	0	Wildtype	Non-codel	2.23
CGGA_564	Primary	AA	WHO III	Male	679	1	47	1	1	Wildtype	Non-codel	2.15
CGGA_272	Secondary	sGBM	WHO IV	Male	217	1	51	1	0	Wildtype	Non-codel	2.14
CGGA_848	Primary	GBM	WHO IV	Female	239	0	54	1	0	Wildtype	Non-codel	2.09
CGGA_1006	Primary	AA	WHO III	Male	254	1	42	1	1	Wildtype	Non-codel	2.06
CGGA_309	NA	NA	NA	Male	139	1	44	1	1	Wildtype	NA	2.06
CGGA_1292	Primary	AA	WHO III	Male	2513	0	17	1	1	Wildtype	Non-codel	2.05
CGGA_727	Primary	AA	WHO III	Male	1023	1	45	1	1	Wildtype	Non-codel	2.03
CGGA_658	Primary	GBM	WHO IV	Male	372	1	55	1	0	Wildtype	Non-codel	2.02
CGGA_D58	Recurrent	rAA	WHO III	Male	181	1	24	0	0	Wildtype	Codel	1.99
CGGA_1460	Secondary	sGBM	WHO IV	Male	209	1	51	1	1	Wildtype	Non-codel	1.97
CGGA_679	Primary	GBM	WHO IV	Female	263	1	63	1	0	Wildtype	Non-codel	1.89
CGGA_1280	Primary	AA	WHO III	Male	447	1	74	1	1	Wildtype	Non-codel	1.85
CGGA_D57	Primary	GBM	WHO IV	Male	766	1	40	1	1	Wildtype	Non-codel	1.83
CGGA_807	Primary	A	WHO II	Male	3710	0	42	1	1	Wildtype	Non-codel	1.79
CGGA_804	Primary	GBM	WHO IV	Female	614	0	53	1	1	Wildtype	Non-codel	1.71
CGGA_1408	Primary	AA	WHO III	Female	1362	1	64	1	1	Wildtype	Non-codel	1.63
CGGA_1251	Primary	GBM	WHO IV	Female	272	1	42	1	1	Wildtype	Non-codel	1.6
CGGA_1091	Primary	GBM	WHO IV	Female	1116	1	51	1	1	Wildtype	Non-codel	1.59
CGGA_678	Recurrent	rAA	WHO III	Male	386	1	56	1	1	Wildtype	Non-codel	1.59
CGGA_878	Primary	GBM	WHO IV	Male	863	1	42	0	1	Wildtype	Non-codel	1.56
CGGA_1263	Primary	AA	WHO III	Male	772	1	50	1	0	Wildtype	Non-codel	1.38
CGGA_1034	Primary	AA	WHO III	Male	753	1	23	1	0	Wildtype	Non-codel	1.3
CGGA_802	Primary	GBM	WHO IV	Male	681	1	42	1	1	Wildtype	Non-codel	1.22
CGGA_1140	Recurrent	rAA	WHO III	Female	921	1	49	0	1	Wildtype	Non-codel	1.18
CGGA_1227	Recurrent	rGBM	WHO IV	Female	1197	1	46	1	0	Wildtype	Non-codel	1.18
CGGA_1237	Primary	GBM	WHO IV	Male	296	1	62	1	1	Wildtype	Non-codel	1.17
CGGA_1139	Primary	GBM	WHO IV	Female	1196	1	53	1	1	Wildtype	Non-codel	1.14
CGGA_D30	Primary	GBM	WHO IV	Male	215	1	70	1	0	Wildtype	Non-codel	1.14
CGGA_837	Primary	GBM	WHO IV	Male	432	1	57	1	1	Wildtype	Non-codel	1.13
CGGA_323	Primary	O	WHO II	Female	4338	0	48	0	0	Wildtype	Non-codel	1.08
CGGA_791	Primary	AA	WHO III	Male	252	1	55	1	0	Wildtype	Non-codel	1.06
CGGA_494	Primary	GBM	WHO IV	Female	4109	0	58	1	1	Wildtype	Non-codel	1.03
CGGA_643	Primary	AA	WHO III	Male	331	1	56	1	1	Wildtype	Non-codel	0.98
CGGA_565	Primary	AA	WHO III	Male	3605	0	51	1	1	Wildtype	Non-codel	0.96
CGGA_659	Primary	O	WHO II	Female	730	0	50	1	1	Wildtype	Non-codel	0.95
CGGA_1039	Primary	GBM	WHO IV	Male	727	1	40	0	1	Wildtype	Non-codel	0.92
CGGA_D44	Primary	AA	WHO III	Female	313	1	18	1	0	Wildtype	Non-codel	0.88
CGGA_1008	Primary	GBM	WHO IV	Female	315	1	54	1	1	Wildtype	Non-codel	0.79
CGGA_1281	Primary	AA	WHO III	Male	2521	0	45	1	1	Wildtype	Codel	0.68
CGGA_1109	Primary	GBM	WHO IV	Male	1348	1	42	NA	NA	Wildtype	Non-codel	0.67
CGGA_1343	Recurrent	rGBM	WHO IV	Male	94	1	34	1	1	Wildtype	Non-codel	0.66
CGGA_488	Primary	AA	WHO III	Male	435	1	23	1	1	Wildtype	Non-codel	0.66
CGGA_1072	Primary	GBM	WHO IV	Male	1090	1	26	1	1	Wildtype	Non-codel	0.65
CGGA_541	Primary	A	WHO II	Female	4047	0	36	1	1	Wildtype	Non-codel	0.63
CGGA_1283	Secondary	sGBM	WHO IV	Male	20	1	17	1	1	Wildtype	Non-codel	0.6
CGGA_578	Primary	AA	WHO III	Female	362	1	61	1	1	Wildtype	Non-codel	0.58
CGGA_1370	Recurrent	rGBM	WHO IV	Male	325	0	43	0	1	Wildtype	Non-codel	0.54
CGGA_669	Recurrent	rGBM	WHO IV	Female	607	1	56	1	1	Wildtype	Codel	0.52
CGGA_1332	Primary	GBM	WHO IV	Female	510	0	55	0	1	Wildtype	Non-codel	0.51
CGGA_1026	Primary	GBM	WHO IV	Male	1570	1	57	1	1	Wildtype	Non-codel	0.48
CGGA_1258	Primary	GBM	WHO IV	Male	114	1	42	0	0	Wildtype	Non-codel	0.39
CGGA_1214	Primary	GBM	WHO IV	Female	604	1	49	1	1	Wildtype	Non-codel	0.37
CGGA_1023	Primary	GBM	WHO IV	Female	681	1	56	1	1	Wildtype	Non-codel	0.27
CGGA_1071	Primary	A	WHO II	Male	3009	0	42	1	0	Wildtype	Non-codel	0.19
CGGA_337	Primary	AA	WHO III	Female	1008	1	50	NA	NA	Mutant	Non-codel	10.88
CGGA_D33	Recurrent	rAA	WHO III	Male	116	1	38	0	0	Mutant	Non-codel	4.47
CGGA_1188	Secondary	sGBM	WHO IV	Female	256	1	30	1	1	Mutant	Non-codel	3.66
CGGA_1105	Secondary	sGBM	WHO IV	Male	609	1	29	1	1	Mutant	Non-codel	3.27
CGGA_J042	Recurrent	rA	WHO II	Male	1409	1	38	0	0	Mutant	Non-codel	3.22
CGGA_694	Recurrent	rA	WHO II	Male	1194	1	34	1	1	Mutant	Non-codel	3.02
CGGA_1160	Primary	AA	WHO III	Female	426	1	43	NA	NA	Mutant	Non-codel	2.86
CGGA_605	Recurrent	rA	WHO III	Male	3971	0	43	1	1	Mutant	Non-codel	2.61
CGGA_1330	Primary	A	WHO II	Male	2457	0	47	1	1	Mutant	Non-codel	2.57
CGGA_812	Primary	O	WHO II	Male	3705	0	27	1	0	Mutant	Codel	2.4
CGGA_1215	Recurrent	rAA	WHO III	Male	29	1	37	1	1	Mutant	Non-codel	2.3
CGGA_300	Primary	A	WHO II	Female	2199	1	35	1	1	Mutant	Non-codel	2
CGGA_1412	Secondary	sGBM	WHO IV	Female	296	1	48	1	1	Mutant	Codel	1.98
CGGA_759	Primary	GBM	WHO IV	Male	1263	1	30	1	1	Mutant	Non-codel	1.94
CGGA_245	Recurrent	rAA	WHO III	Female	318	1	39	1	1	Mutant	Non-codel	1.92
CGGA_899	Recurrent	rGBM	WHO IV	Male	231	1	48	0	1	Mutant	Non-codel	1.86
CGGA_710	Primary	GBM	WHO IV	Male	660	1	41	0	1	Mutant	Non-codel	1.84
CGGA_D24	Primary	AA	WHO III	Female	837	1	37	1	0	Mutant	Non-codel	1.75
CGGA_818	Primary	A	WHO II	Male	3697	0	46	1	0	Mutant	Non-codel	1.5
CGGA_D56	Recurrent	rAA	WHO III	Male	64	1	45	1	0	Mutant	Non-codel	1.47
CGGA_D48	Recurrent	rAA	WHO III	Female	221	1	23	1	0	Mutant	Non-codel	1.46
CGGA_1052	Primary	O	WHO II	Male	2964	0	41	NA	NA	Mutant	Codel	1.44
CGGA_1068	Secondary	sGBM	WHO IV	Male	68	1	29	0	0	Mutant	Non-codel	1.36
CGGA_815	Primary	A	WHO II	Female	2219	1	53	1	0	Mutant	Non-codel	1.35
CGGA_1307	Primary	AA	WHO III	Female	965	0	25	1	1	Mutant	Non-codel	1.34
CGGA_773	Secondary	sGBM	WHO IV	Female	443	1	51	NA	0	Mutant	Non-codel	1.27
CGGA_D34	Secondary	sGBM	WHO IV	Male	147	1	45	0	0	Mutant	Non-codel	1.25
CGGA_1197	Secondary	sGBM	WHO IV	Male	942	1	43	1	1	Mutant	Codel	1.22
CGGA_491	Primary	GBM	WHO IV	Female	1074	1	36	1	1	Mutant	Non-codel	1.21
CGGA_822	Secondary	sGBM	WHO IV	Male	2237	1	46	1	1	Mutant	Non-codel	1.2
CGGA_D45	Recurrent	rAA	WHO III	Male	856	0	32	1	1	Mutant	Non-codel	1.18
CGGA_1136	Secondary	sGBM	WHO IV	Female	236	1	38	0	1	Mutant	Non-codel	1.17
CGGA_D38	Recurrent	rGBM	WHO IV	Female	689	1	41	1	0	Mutant	Codel	1.16
CGGA_D47	Primary	O	WHO II	Male	1048	1	36	1	1	Mutant	Codel	1.15
CGGA_277	Primary	AO	WHO III	Male	4089	0	40	1	1	Mutant	NA	1.14
CGGA_601	Primary	A	WHO II	Male	1133	1	36	1	0	Mutant	Non-codel	1.12
CGGA_D07	Primary	O	WHO II	Male	3353	0	36	1	0	Mutant	Codel	1.11
CGGA_1324	Secondary	sGBM	WHO IV	Male	848	1	42	1	1	Mutant	Codel	1.1
CGGA_333	Primary	A	WHO II	Male	1783	0	40	1	0	Mutant	Non-codel	1.1
CGGA_689	Primary	O	WHO II	Female	3864	0	36	1	0	Mutant	Codel	1.1
CGGA_1329	Recurrent	rAA	WHO III	Female	326	1	43	1	1	Mutant	Non-codel	1.06
CGGA_1409	Primary	GBM	WHO IV	Female	2337	0	24	1	1	Mutant	Non-codel	1.04
CGGA_898	Primary	A	WHO II	Male	1663	1	38	1	NA	Mutant	Non-codel	1.04
CGGA_400	Recurrent	rAA	WHO III	Female	1321	1	38	1	0	Mutant	Non-codel	1.01
CGGA_864	Primary	O	WHO II	Male	3647	0	34	1	0	Mutant	Codel	1.01
CGGA_1406	Primary	A	WHO II	Male	2154	1	34	1	1	Mutant	Non-codel	1
CGGA_909	Primary	A	WHO II	Female	3582	0	39	NA	0	Mutant	Non-codel	0.97
CGGA_1094	Recurrent	rAA	WHO III	Female	252	1	40	0	1	Mutant	Non-codel	0.96
CGGA_725	Primary	O	WHO II	Male	3817	0	58	1	0	Mutant	Codel	0.95
CGGA_276	Primary	O	WHO II	Male	529	0	44	0	0	Mutant	Non-codel	0.94
CGGA_545	Recurrent	rGBM	WHO IV	Female	555	1	38	1	1	Mutant	Non-codel	0.94
CGGA_D52	Primary	AO	WHO III	Male	3191	0	46	1	1	Mutant	Codel	0.93
CGGA_D21	Primary	AA	WHO III	Female	1208	1	37	1	0	Mutant	Non-codel	0.92
CGGA_254	Primary	O	WHO II	Male	4458	0	38	1	1	Mutant	Codel	0.91
CGGA_256	Primary	A	WHO II	Male	158	0	39	1	1	Mutant	Non-codel	0.9
CGGA_501	Primary	O	WHO II	Male	4101	0	40	1	0	Mutant	Codel	0.88
CGGA_283	Primary	O	WHO II	Female	3470	1	47	1	1	Mutant	Codel	0.87
CGGA_1095	NA	NA	NA	Male	2778	1	29	1	1	Mutant	Non-codel	0.87
CGGA_904	Primary	A	WHO II	Male	774	1	33	1	0	Mutant	Non-codel	0.85
CGGA_D59	Secondary	sGBM	WHO IV	Female	2778	0	30	1	1	Mutant	Non-codel	0.85
CGGA_D46	Recurrent	rAA	WHO III	Female	300	1	36	0	1	Mutant	Non-codel	0.84
CGGA_580	Primary	A	WHO II	Male	1394	1	43	1	0	Mutant	Non-codel	0.82
CGGA_635	Primary	O	WHO II	Male	3934	0	45	1	1	Mutant	Codel	0.8
CGGA_1190	Primary	AA	WHO III	Female	2695	0	45	1	1	Mutant	Non-codel	0.78
CGGA_479	Primary	O	WHO II	Female	4119	0	36	1	0	Mutant	Codel	0.77
CGGA_1118	Recurrent	rAA	WHO III	Male	398	1	31	0	0	Mutant	Non-codel	0.77
CGGA_752	Primary	O	WHO II	Male	3680	0	39	1	0	Mutant	Codel	0.76
CGGA_1475	Secondary	sGBM	WHO IV	Male	182	1	38	0	0	Mutant	Non-codel	0.76
CGGA_1059	Recurrent	rA	WHO II	Female	21	1	54	1	0	Mutant	Non-codel	0.75
CGGA_490	Primary	AO	WHO III	Female	3804	0	37	1	1	Mutant	Codel	0.73
CGGA_1272	Secondary	sGBM	WHO IV	Male	124	1	32	0	1	Mutant	Non-codel	0.72
CGGA_236	Primary	O	WHO II	Male	706	0	47	1	1	Mutant	Codel	0.72
CGGA_757	Primary	A	WHO II	Male	1047	1	45	1	1	Mutant	Non-codel	0.71
CGGA_1374	Recurrent	rAA	WHO III	Male	141	1	22	1	NA	Mutant	Non-codel	0.69
CGGA_247	Primary	AA	WHO III	Male	609	1	60	1	1	Mutant	Non-codel	0.69
CGGA_738	Primary	A	WHO II	Male	3802	0	43	1	0	Mutant	Non-codel	0.69
CGGA_893	Primary	A	WHO II	Female	3160	1	36	1	0	Mutant	Non-codel	0.68
CGGA_493	Primary	A	WHO II	Female	2382	1	32	1	1	Mutant	Non-codel	0.67
CGGA_638	Primary	O	WHO II	Male	2386	0	42	1	0	Mutant	Codel	0.67
CGGA_785	Primary	O	WHO II	Male	3517	1	43	1	0	Mutant	Codel	0.67
CGGA_D40	Recurrent	rA	WHO II	Male	3219	0	44	0	0	Mutant	Non-codel	0.67
CGGA_871	Primary	O	WHO II	Male	3634	0	37	1	0	Mutant	Codel	0.66
CGGA_1116	Recurrent	rGBM	WHO IV	Female	248	1	43	1	1	Mutant	Non-codel	0.66
CGGA_1246	Primary	AO	WHO III	Male	2584	0	53	1	1	Mutant	Codel	0.65
CGGA_560	Primary	AA	WHO III	Male	4025	0	43	1	0	Mutant	Non-codel	0.64
CGGA_760	Primary	O	WHO II	Female	3780	0	34	1	0	Mutant	Codel	0.64
CGGA_273	Primary	A	WHO II	Female	2635	1	35	1	0	Mutant	Non-codel	0.63
CGGA_598	Primary	AO	WHO III	Female	3677	1	61	1	1	Mutant	Codel	0.63
CGGA_715	Primary	O	WHO II	Male	3429	0	43	1	0	Mutant	Codel	0.63
CGGA_1175	Secondary	sGBM	WHO IV	Female	441	1	36	0	1	Mutant	Non-codel	0.62
CGGA_641	Primary	AO	WHO III	Female	3411	1	51	1	1	Mutant	Codel	0.6
CGGA_675	Primary	O	WHO II	Female	3880	0	23	1	0	Mutant	Codel	0.59
CGGA_502	Primary	A	WHO II	Male	4088	0	39	1	0	Mutant	Non-codel	0.58
CGGA_884	Primary	A	WHO II	Female	1131	1	48	1	1	Mutant	Non-codel	0.58
CGGA_241	Primary	A	WHO II	Male	4478	0	34	1	0	Mutant	Non-codel	0.57
CGGA_431	Recurrent	rO	WHO III	Male	4180	0	41	1	1	Mutant	Codel	0.57
CGGA_762	Primary	O	WHO II	Female	3775	0	40	1	0	Mutant	Codel	0.57
CGGA_700	Primary	GBM	WHO IV	Female	170	0	24	1	1	Mutant	Non-codel	0.56
CGGA_1287	Primary	GBM	WHO IV	Male	533	1	29	1	1	Mutant	Non-codel	0.56
CGGA_374	Secondary	sGBM	WHO IV	Male	493	1	37	1	1	Mutant	Non-codel	0.56
CGGA_D15	Primary	O	WHO II	Female	3331	0	38	1	0	Mutant	Codel	0.56
CGGA_J030	Primary	O	WHO II	Male	2775	0	38	1	0	Mutant	Codel	0.55
CGGA_314	Recurrent	rO	WHO III	Male	2568	1	39	1	1	Mutant	Codel	0.55
CGGA_630	Recurrent	rO	WHO III	Male	3971	0	43	1	0	Mutant	Codel	0.54
CGGA_251	Primary	A	WHO II	Male	1299	0	45	1	0	Mutant	Non-codel	0.54
CGGA_J023	Primary	AO	WHO III	Male	1028	1	36	1	1	Mutant	Non-codel	0.53
CGGA_666	Primary	O	WHO II	Female	2499	1	45	1	0	Mutant	Codel	0.5
CGGA_1384	Primary	GBM	WHO IV	Female	191	1	39	1	1	Mutant	Non-codel	0.49
CGGA_1388	Recurrent	rAA	WHO III	Male	485	1	37	1	1	Mutant	Non-codel	0.49
CGGA_458	Recurrent	rA	WHO II	Male	419	1	51	1	1	Mutant	Non-codel	0.49
CGGA_632	Primary	A	WHO II	Female	576	1	29	1	1	Mutant	Non-codel	0.49
CGGA_704	Primary	A	WHO II	Male	2572	1	36	1	1	Mutant	Non-codel	0.49
CGGA_1129	Secondary	sGBM	WHO IV	Male	168	1	34	1	0	Mutant	Non-codel	0.47
CGGA_1314	Primary	GBM	WHO IV	Female	172	1	27	0	0	Mutant	Non-codel	0.47
CGGA_1322	Primary	AA	WHO III	Male	253	1	10	1	1	Mutant	Non-codel	0.47
CGGA_843	Primary	O	WHO II	Male	3675	0	29	1	0	Mutant	Codel	0.47
CGGA_698	Primary	A	WHO II	Female	1851	1	61	1	1	Mutant	Non-codel	0.46
CGGA_761	Primary	GBM	WHO IV	Male	1840	1	45	1	0	Mutant	Non-codel	0.45
CGGA_J024	Recurrent	rA	WHO II	Female	2801	0	29	0	0	Mutant	Non-codel	0.45
CGGA_591	Primary	AA	WHO III	Female	1654	1	50	1	1	Mutant	Non-codel	0.44
CGGA_905	Primary	A	WHO II	Male	3174	1	46	1	0	Mutant	Non-codel	0.44
CGGA_510	Primary	AO	WHO III	Male	4077	0	42	1	1	Mutant	Codel	0.43
CGGA_1146	Primary	AA	WHO III	Male	2498	0	35	1	1	Mutant	Non-codel	0.42
CGGA_838	Primary	O	WHO II	Female	3681	0	36	1	1	Mutant	Codel	0.42
CGGA_D29	Primary	O	WHO II	Male	3313	0	36	1	0	Mutant	Codel	0.41
CGGA_1394	Recurrent	rGBM	WHO IV	Male	139	1	37	1	1	Mutant	Non-codel	0.4
CGGA_1113	Primary	AO	WHO III	Male	1265	1	34	0	1	Mutant	Codel	0.39
CGGA_856	Primary	O	WHO II	Male	1297	0	53	1	NA	Mutant	Codel	0.39
CGGA_892	Primary	O	WHO II	Male	448	0	34	1	NA	Mutant	Codel	0.39
CGGA_D27	Recurrent	rO	WHO III	Male	3312	0	33	1	1	Mutant	Codel	0.38
CGGA_1050	Primary	O	WHO II	Male	3040	0	39	1	0	Mutant	Codel	0.37
CGGA_685	Primary	A	WHO II	Female	3239	1	20	1	1	Mutant	Non-codel	0.37
CGGA_1005	Primary	A	WHO II	Female	3426	0	41	1	0	Mutant	Non-codel	0.36
CGGA_1013	Primary	A	WHO II	Female	1725	1	38	1	1	Mutant	Non-codel	0.36
CGGA_1381	Recurrent	rGBM	WHO IV	Female	46	1	36	1	1	Mutant	Non-codel	0.36
CGGA_719	Secondary	sGBM	WHO IV	Male	101	1	51	0	0	Mutant	NA	0.35
CGGA_747	Primary	GBM	WHO IV	Male	970	1	29	1	0	Mutant	Non-codel	0.33
CGGA_1189	Primary	AO	WHO III	Female	2695	0	34	1	1	Mutant	Codel	0.31
CGGA_858	Primary	O	WHO II	Male	3654	0	42	1	0	Mutant	Codel	0.31
CGGA_1119	Recurrent	rGBM	WHO IV	Male	422	1	52	1	1	Mutant	Codel	0.31
CGGA_543	Primary	O	WHO II	Male	4042	0	43	1	0	Mutant	Codel	0.3
CGGA_642	Primary	A	WHO II	Male	3920	0	29	1	0	Mutant	Non-codel	0.3
CGGA_603	Recurrent	rAA	WHO III	Male	168	0	32	1	1	Mutant	Non-codel	0.29
CGGA_662	Primary	O	WHO II	Female	284	1	59	0	0	Mutant	Codel	0.29
CGGA_1031	Primary	A	WHO II	Female	2457	1	31	0	1	Mutant	Non-codel	0.27
CGGA_1170	Secondary	sGBM	WHO IV	Male	346	1	25	1	1	Mutant	Non-codel	0.25
CGGA_671	Primary	O	WHO II	Female	3885	0	36	1	0	Mutant	Codel	0.25
CGGA_D20	Primary	A	WHO II	Female	2367	1	40	0	0	Mutant	Non-codel	0.25
CGGA_267	Primary	A	WHO II	Male	1374	1	36	0	0	Mutant	Non-codel	0.23
CGGA_D04	Primary	A	WHO II	Male	3359	0	37	0	0	Mutant	Non-codel	0.23
CGGA_1020	Primary	A	WHO II	Female	1120	1	38	1	0	Mutant	Non-codel	0.22
CGGA_261	Primary	A	WHO II	Male	4130	0	27	1	0	Mutant	Non-codel	0.22
CGGA_655	Primary	O	WHO II	Male	3901	0	35	1	0	Mutant	Codel	0.22
CGGA_1375	Secondary	sGBM	WHO IV	Female	92	1	50	1	NA	Mutant	Non-codel	0.2
CGGA_252	Primary	A	WHO II	Female	165	0	24	1	0	Mutant	Non-codel	0.2
CGGA_607	Primary	A	WHO II	Male	1389	0	25	1	0	Mutant	Non-codel	0.2
CGGA_908	Primary	A	WHO II	Male	2436	1	35	1	NA	Mutant	Non-codel	0.2
CGGA_518	Secondary	sGBM	WHO IV	Male	212	1	27	1	0	Mutant	NA	0.2
CGGA_446	Primary	O	WHO II	Female	4173	0	35	1	0	Mutant	Codel	0.18
CGGA_1450	Secondary	sGBM	WHO IV	Male	957	1	37	1	1	Mutant	Codel	0.18
CGGA_1060	Recurrent	rGBM	WHO IV	Male	227	1	42	0	1	Mutant	Non-codel	0.15
CGGA_1061	Recurrent	rAA	WHO III	Female	532	1	43	1	1	Mutant	Non-codel	0.14
CGGA_835	Primary	O	WHO II	Male	517	0	31	1	NA	Mutant	Codel	0.13
CGGA_235	Primary	O	WHO II	Male	2340	1	24	1	1	Mutant	Codel	0.1
CGGA_766	Primary	O	WHO II	Male	3773	0	32	1	0	Mutant	Codel	0.1
CGGA_1027	Primary	AO	WHO III	Male	2688	0	37	1	1	Mutant	Codel	0.09
CGGA_485	Primary	O	WHO II	Male	2437	0	31	1	0	Mutant	Codel	0.09
CGGA_1219	Primary	GBM	WHO IV	Female	2120	1	57	1	1	Mutant	Non-codel	0.08
CGGA_551	Primary	O	WHO II	Male	4034	0	44	1	0	Mutant	Codel	0.03
CGGA_243	Primary	O	WHO II	Female	2977	0	30	1	0	Mutant	Codel	0.03
